# Supplementary material for: Effectiveness of Different Organic Solvent Additions to Water Samples for Reducing the Adsorption Effects of Organic Pesticides Using Ultra-High-Performance Liquid Chromatography–Tandem Mass Spectrometry
Source: Molecules. 2025 Jan 6;30(1):200. doi: 10.3390/molecules30010200 (PMC11722058; doi:10.3390/molecules30010200)
Supplement: Supplementary file 1 [file molecules-30-00200-s001.zip]

Archive with 1 entries (1 files):
- molecules-3345636-supplementary.pdf
